# Supplementary material for: Characterizing the ZrC(111)/c-ZrO2(111) Hetero-Ceramic Interface: First Principles DFT and Atomistic Thermodynamic Modeling
Source: Molecules. 2022 May 5;27(9):2954. doi: 10.3390/molecules27092954 (PMC9100914; doi:10.3390/molecules27092954)
Supplement: Supplementary file 1 [file molecules-27-02954-s001.zip]

Archive with 1 entries (1 files):
- molecules-1671547-supplementary.pdf
